# Supplementary material for: The Formation of Hollow Trait in Cucumber (Cucumis sativus L.) Fruit Is Controlled by CsALMT2
Source: Int J Mol Sci. 2022 May 31;23(11):6173. doi: 10.3390/ijms23116173 (PMC9181463; doi:10.3390/ijms23116173)
Supplement: Supplementary file 1 [file ijms-23-06173-s001.zip]

Archive with 1 entries (1 files):
- ijms-1741281-supplementary.pdf
